# Supplementary material for: COVID-19 health worries and anxiety symptoms among older adults: the moderating role of ageism
Source: Int Psychogeriatr. 2020 Jun 17:1–5. doi: 10.1017/S1041610220001258 (PMC7348214; doi:10.1017/S1041610220001258)
Supplement: Supplementary file 1 [file S1041610220001258sup.zip]

Archive with 3 entries (3 files):
- S1041610220001258supp001.docx
- S1041610220001258supp002.docx
- S1041610220001258supp003.docx
